# Supplementary material for: A Bibliometric Analysis of the Global Research Trend in Child Maltreatment
Source: Int J Environ Res Public Health. 2018 Jul 10;15(7):1456. doi: 10.3390/ijerph15071456 (PMC6069266; doi:10.3390/ijerph15071456)
Supplement: Supplementary file 1 [file ijerph-15-01456-s001.zip]

Archive with 4 entries (3 files):
- ijerph-324920-SI/
- ijerph-324920-SI/Table S1 Search strategy and results.pdf
- ijerph-324920-SI/Table S2 Top 100 the most prolific authors.pdf
- ijerph-324920-SI/Table S3 Top 100 the most productive countries.pdf
